# Supplementary material for: HER2 and BRAF mutation in colorectal cancer patients: a retrospective study in Eastern China
Source: PeerJ. 2020 Feb 12;8:e8602. doi: 10.7717/peerj.8602 (PMC7023828; doi:10.7717/peerj.8602)
Supplement: Supplemental Information 1 [file peerj-08-8602-s001.xls]

## Sheet: 480date
Number	gender	age	location	Tumor diameter (cm)	differentiation	Mucin production	TNM	T	Lymph node metastasis	recurrence	DFS(months)	survival	OS(months)	Lymphnovascular invasinon	Alcohol intake	Smoking	Cancer family history	Colorectal family history	MSI status	BRAF IHC (+)	BRAF	HER2 IHC (+)	HER2	RAS
1	female	57	Rectum	3	Moderate	no	2	T3	without	yes	12	life	30	yes	never	never	yes	no	MSS	0	wildtype	2	amplification	wildtype
2	female	66	Rectum	3	Moderate	no	2	T3	without	no	34	life	34	yes	never	never	unknown	unknown	MSS	0	wildtype	0	negative	mutation
3	male	61	Rectum	4	Moderate	no	2	T4	without	no	34	life	34	no	ever	ever	no	no	MSS	0	wildtype	0	negative	mutation
4	male	64	Left side colon	4.5	Moderate	no	2	T3	without	no	34	life	34	no	ever	ever	no	no	MSS	0	wildtype	0	negative	mutation
5	female	81	Left side colon	4	Moderate	no	3	T4	with	no	34	life	34	yes	never	never	yes	no	MSS	0	wildtype	0	negative	mutation
6	female	65	Right side colon	11	Poor	yes	2	T4	without	no	34	life	34	yes	never	never	unknown	unknown	MSI	0	wildtype	0	negative	mutation
7	male	82	Rectum	3	Moderate	no	2	T3	without	no	38	life	38	no	never	never	yes	no	MSS	0	wildtype	0	negative	wildtype
8	male	71	Rectum	4	Moderate	yes	1	T2	without	no	38	life	38	no	never	never	unknown	unknown	MSS	0	wildtype	1	negative	wildtype
9	male	78	Rectum	3.5	Poor	no	2	T4	without	no	38	life	38	no	never	never	no	no	MSS	0	wildtype	0	negative	mutation
10	female	69	Rectum	2.5	Poor	no	3	T3	with	no	38	life	38	no	never	never	yes	no	MSI	0	wildtype	0	negative	wildtype
11	female	78	Right side colon	5	Poor	no	2	T4	without	no	38	life	38	no	never	never	no	no	MSS	0	wildtype	0	negative	mutation
12	male	64	Rectum	6	Poor	yes	3	T3	with	no	38	life	38	no	never	never	unknown	unknown	MSS	0	wildtype	0	negative	mutation
13	male	59	Rectum	6	Moderate	no	1	T2	without	no	38	life	38	no	never	never	unknown	unknown	MSS	0	wildtype	0	negative	wildtype
14	male	41	Left side colon	4.5	Poor	no	2	T3	without	yes	17	life	55	no	never	ever	no	no	MSI	0	wildtype	1	negative	wildtype
15	female	77	Right side colon	8	Poor	no	3	T3	with	no	38	life	38	yes	never	never	no	no	MSI	0	wildtype	2	negative	wildtype
16	male	50	Rectum	5.5	Moderate	no	2	T3	without	no	38	life	38	no	ever	ever	unknown	unknown	MSI	0	wildtype	0	negative	wildtype
17	male	64	Rectum	5.5	Moderate	yes	2	T3	without	no	38	life	38	yes	never	never	unknown	unknown	MSS	0	wildtype	0	negative	wildtype
18	male	71	Rectum	6	Moderate	no	2	T3	without	no	38	life	38	no	never	never	unknown	unknown	MSS	0	wildtype	0	negative	mutation
19	female	69	Rectum	4	Moderate	no	2	T3	without	no	38	life	38	no	never	never	yes	no	MSS	0	wildtype	0	negative	mutation
20	male	61	Rectum	4	Moderate	no	1	T2	without	no	38	life	38	no	never	ever	unknown	unknown	MSS	0	wildtype	0	negative	wildtype
21	female	72	Rectum	2	Moderate	no	1	T1	without	no	38	life	38	no	never	never	unknown	unknown	MSS	0	wildtype	2	negative	wildtype
22	male	62	Rectum	3.5	Well	no	3	T2	with	no	38	life	38	no	never	ever	unknown	unknown	MSS	0	wildtype	0	negative	mutation
23	male	64	Left side colon	4.5	Well	no	2	T3	without	no	37	life	37	no	never	ever	no	no	MSS	0	wildtype	0	negative	mutation
24	male	73	Left side colon	4.5	Moderate	no	3	T2	with	no	37	life	37	yes	ever	ever	unknown	unknown	MSS	0	wildtype	0	negative	mutation
25	male	45	Right side colon	8	Moderate	no	2	T3	without	999	999	999	999	no	never	ever	unknown	unknown	MSI	0	wildtype	2	negative	wildtype
26	male	89	Rectum	5	Moderate	no	2	T4	without	yes	18	death	18	yes	never	never	unknown	unknown	MSS	0	wildtype	0	negative	mutation
27	male	63	Rectum	6	Moderate	yes	2	T4	without	no	37	life	37	yes	never	never	unknown	unknown	MSS	0	wildtype	0	negative	mutation
28	female	58	Rectum	4.5	Moderate	no	3	T3	with	yes	30	death	30	yes	never	never	yes	no	MSS	0	wildtype	1	negative	wildtype
29	male	65	Rectum	6	Moderate	no	3	T4	with	yes	30	death	30	no	never	never	unknown	unknown	MSS	0	wildtype	0	negative	mutation
30	female	53	Rectum	3	Moderate	no	2	T2	without	no	37	life	37	yes	never	never	unknown	unknown	MSS	0	wildtype	0	negative	wildtype
31	male	75	Right side colon	7	Moderate	no	2	T3	without	yes	30	death	30	no	never	never	unknown	unknown	MSS	0	wildtype	0	negative	mutation
32	female	66	Rectum	4.5	Moderate	no	2	T3	without	no	37	life	37	no	never	never	unknown	unknown	MSS	0	wildtype	0	negative	mutation
33	male	57	Rectum	7.5	Moderate	no	2	T3	without	no	37	life	37	no	ever	ever	yes	no	MSS	0	wildtype	2	negative	wildtype
34	female	57	Rectum	4.5	Moderate	no	2	T3	without	no	37	life	37	no	never	never	unknown	unknown	MSS	0	wildtype	1	negative	wildtype
35	female	55	Rectum	3	Moderate	no	2	T4	without	no	37	life	37	no	never	never	unknown	unknown	MSS	0	wildtype	0	negative	wildtype
36	male	62	Left side colon	5	Moderate	yes	3	T2	with	no	37	life	37	no	ever	never	yes	no	MSS	0	wildtype	1	negative	wildtype
37	male	66	Rectum	3.5	Moderate	no	2	T3	without	no	37	life	37	no	ever	ever	yes	no	MSS	0	wildtype	0	negative	wildtype
38	female	83	Right side colon	15	Moderate	yes	2	T4	without	999	999	999	999	no	never	never	no	no	MSI	0	wildtype	3	negative	mutation
39	male	75	Rectum	6	Well	yes	2	T4	without	no	37	life	37	no	never	ever	unknown	unknown	MSS	0	wildtype	1	negative	wildtype
40	female	90	Right side colon	6	Moderate	no	2	T4	without	no	37	life	37	no	never	never	unknown	unknown	MSS	3	mutation	0	negative	wildtype
41	female	51	Rectum	1.2	Moderate	no	3	T3	with	no	37	life	37	no	never	never	yes	yes	MSS	0	wildtype	0	negative	mutation
42	female	60	Left side colon	3.5	Moderate	no	2	T4	without	no	37	life	37	no	never	never	unknown	unknown	MSS	0	wildtype	0	negative	mutation
43	male	62	Left side colon	2.5	Moderate	no	3	T3	with	no	37	life	37	no	ever	ever	yes	no	MSS	0	wildtype	2	negative	wildtype
44	male	50	Right side colon	7	Poor	yes	3	T4	with	999	999	999	999	yes	never	never	no	no	MSS	0	wildtype	2	negative	wildtype
45	female	86	Rectum	4.5	Moderate	no	2	T3	without	no	37	life	37	no	never	never	unknown	unknown	MSS	0	wildtype	1	negative	wildtype
46	female	35	Left side colon	7	Poor	yes	2	T3	without	no	37	life	37	no	never	never	unknown	unknown	MSI	0	wildtype	2	negative	wildtype
47	male	80	Rectum	5	Poor	yes	2	T4	without	no	37	life	37	yes	ever	ever	unknown	unknown	MSS	0	wildtype	0	negative	mutation
48	male	48	Right side colon	6	Moderate	no	1	T2	without	no	37	life	37	yes	never	ever	no	no	MSI	0	wildtype	0	negative	wildtype
49	male	72	Rectum	3.5	Moderate	no	2	T4	without	no	37	life	37	yes	never	ever	no	no	MSS	0	wildtype	0	negative	wildtype
50	female	64	Rectum	4	Moderate	no	3	T2	with	yes	16	death	16	yes	never	never	unknown	unknown	MSS	0	wildtype	0	negative	mutation
51	male	76	Rectum	4.5	Moderate	no	1	T2	without	999	999	999	999	no	never	never	unknown	unknown	MSS	0	wildtype	1	negative	wildtype
52	male	68	Left side colon	6.5	Moderate	no	2	T4	without	no	37	life	37	no	never	ever	unknown	unknown	MSS	0	wildtype	2	negative	wildtype
53	male	48	Right side colon	10	Moderate	no	2	T3	without	yes	21	death	21	no	never	never	unknown	unknown	MSS	0	wildtype	0	negative	wildtype
54	male	43	Right side colon	3	Moderate	no	3	T4	with	no	37	life	37	no	never	never	unknown	unknown	MSS	0	wildtype	0	negative	wildtype
55	female	87	Left side colon	5	Moderate	no	2	T3	without	yes	29	death	29	no	never	never	no	no	MSI	0	wildtype	1	negative	wildtype
56	male	42	Right side colon	7	Moderate	no	3	T1	with	no	37	life	37	no	never	never	unknown	unknown	MSI	0	wildtype	2	negative	wildtype
57	male	62	Rectum	4.5	Moderate	no	3	T2	with	999	999	999	999	no	ever	never	unknown	unknown	MSS	0	wildtype	0	negative	mutation
58	male	41	Rectum	4	Well	no	3	T3	with	no	36	life	36	no	never	ever	no	no	MSS	0	wildtype	0	negative	mutation
59	female	65	Rectum	2.5	Moderate	no	3	T3	with	no	36	life	36	no	never	never	no	no	MSS	0	wildtype	0	negative	wildtype
60	female	72	Left side colon	3.5	Moderate	no	3	T3	with	no	36	life	36	no	never	never	yes	no	MSS	0	wildtype	0	negative	mutation
61	female	68	Right side colon	4.5	Moderate	no	2	T3	without	999	999	999	999	no	never	never	unknown	unknown	MSI	2	mutation	0	negative	wildtype
62	male	67	Left side colon	5	Moderate	no	2	T4	without	999	999	999	999	no	ever	ever	yes	no	MSS	0	wildtype	1	negative	wildtype
63	male	36	Rectum	3	Moderate	yes	3	T4	with	no	36	life	36	yes	never	never	unknown	unknown	MSS	0	wildtype	0	negative	mutation
64	male	80	Left side colon	5	Moderate	no	2	T4	without	no	36	life	36	no	ever	ever	no	no	MSS	0	wildtype	1	negative	wildtype
65	female	57	Left side colon	9	Poor	yes	2	T3	without	no	36	life	36	no	never	never	unknown	unknown	MSI	0	wildtype	0	negative	mutation
66	female	62	Rectum	3	Poor	yes	3	T4	with	no	36	life	36	yes	never	never	unknown	unknown	MSS	0	wildtype	0	negative	mutation
67	male	62	Rectum	6	Poor	yes	2	T4	without	999	999	999	999	no	never	never	unknown	unknown	MSS	0	wildtype	0	negative	wildtype
68	female	62	Rectum	4.5	Moderate	no	3	T3	with	no	36	life	36	no	never	never	unknown	unknown	MSS	0	wildtype	0	negative	mutation
69	male	71	Left side colon	6	Moderate	no	3	T4	with	yes	23	death	23	yes	never	never	unknown	unknown	MSS	0	wildtype	0	negative	wildtype
70	male	59	Right side colon	4	Moderate	no	3	T3	with	no	36	life	36	no	never	never	unknown	unknown	MSS	0	wildtype	0	negative	mutation
71	female	83	Left side colon	4.5	Moderate	no	2	T3	without	999	999	999	999	no	never	never	unknown	unknown	MSS	0	wildtype	1	negative	wildtype
72	male	59	Right side colon	9	Poor	no	2	T4	without	yes	15	death	15	yes	never	ever	yes	no	MSI	0	wildtype	3	amplification	wildtype
73	male	72	Rectum	5.5	Poor	no	3	T4	with	999	999	999	999	yes	never	never	no	no	MSS	0	wildtype	0	negative	wildtype
74	male	46	Left side colon	2.5	Moderate	no	1	T1	without	no	36	life	36	yes	never	never	unknown	unknown	MSI	0	wildtype	0	negative	mutation
75	female	62	Rectum	6.5	Moderate	no	2	T4	without	no	36	life	36	no	ever	never	unknown	unknown	MSS	0	wildtype	1	negative	wildtype
76	female	70	Rectum	3	Moderate	no	2	T3	without	no	36	life	36	yes	never	never	unknown	unknown	MSI	0	wildtype	0	negative	wildtype
77	male	57	Rectum	2	Moderate	no	2	T3	without	no	36	life	36	no	ever	ever	yes	no	MSI	2	mutation	0	negative	wildtype
78	female	71	Right side colon	7.5	Poor	yes	2	T3	without	no	36	life	36	no	never	never	unknown	unknown	MSS	0	wildtype	2	negative	wildtype
79	female	55	Rectum	3.5	Moderate	no	2	T3	without	no	36	life	36	yes	never	never	unknown	unknown	MSS	0	wildtype	0	negative	mutation
80	male	71	Left side colon	3	Moderate	no	3	T3	with	yes	5	death	5	no	never	never	yes	yes	MSS	0	wildtype	2	amplification	wildtype
81	female	68	Rectum	2.5	Moderate	no	1	T1	without	no	36	life	36	no	never	never	no	no	MSS	0	wildtype	0	negative	wildtype
82	male	66	Rectum	5	Poor	no	2	T3	without	no	36	life	36	no	never	ever	unknown	unknown	MSS	0	wildtype	0	negative	mutation
83	female	40	Rectum	5.5	Moderate	no	1	T2	without	no	36	life	36	no	never	never	unknown	unknown	MSS	0	wildtype	1	negative	wildtype
84	male	77	Rectum	3.5	Moderate	yes	2	T3	without	no	36	life	36	no	never	never	unknown	unknown	MSS	0	wildtype	0	negative	mutation
85	male	57	Left side colon	2	Poor	no	1	T2	without	no	36	life	36	no	never	never	no	no	MSS	0	wildtype	0	negative	wildtype
86	male	52	Left side colon	4	Moderate	no	3	T4	with	no	36	life	36	no	ever	ever	unknown	unknown	MSS	0	wildtype	0	negative	mutation
87	male	64	Rectum	4	Poor	yes	3	T4	with	yes	13	death	30	yes	ever	ever	yes	no	MSS	0	wildtype	0	negative	mutation
88	male	75	Rectum	3	Moderate	no	2	T2	without	no	36	life	36	yes	never	never	unknown	unknown	MSS	0	wildtype	0	negative	wildtype
89	male	64	Rectum	4	Poor	no	3	T4	with	yes	25	death	25	yes	never	ever	unknown	unknown	MSS	0	wildtype	0	negative	wildtype
90	male	80	Left side colon	9	Poor	yes	3	T4	with	no	35	life	35	no	never	never	unknown	unknown	MSS	0	wildtype	0	negative	wildtype
91	male	60	Left side colon	8	Moderate	no	2	T3	without	999	999	999	999	no	never	never	unknown	unknown	MSI	0	wildtype	0	negative	mutation
92	male	61	Rectum	5	Moderate	no	3	T4	with	no	35	life	35	yes	never	never	yes	yes	MSS	0	wildtype	1	negative	wildtype
93	male	61	Rectum	4	Moderate	yes	3	T2	with	no	35	life	35	yes	never	ever	unknown	unknown	MSS	0	wildtype	0	negative	wildtype
94	female	57	Rectum	1	Moderate	no	3	T3	with	no	35	life	35	yes	never	never	unknown	unknown	MSS	0	wildtype	0	negative	wildtype
95	male	60	Rectum	4.5	Moderate	no	2	T4	without	no	35	life	35	yes	never	never	unknown	unknown	MSS	0	wildtype	0	negative	mutation
96	male	57	Rectum	3	Moderate	no	3	T4	with	no	35	life	35	yes	never	never	unknown	unknown	MSS	0	wildtype	0	negative	mutation
97	male	68	Rectum	8.5	Moderate	no	1	T1	without	no	35	life	35	no	never	ever	unknown	unknown	MSS	0	wildtype	0	negative	mutation
98	male	78	Rectum	6	Moderate	no	2	T3	without	yes	18	death	18	no	never	never	unknown	unknown	MSS	1	wildtype	2	amplification	wildtype
99	male	67	Rectum	5.5	Well	no	2	T4	without	no	35	life	35	no	never	ever	unknown	unknown	MSS	0	wildtype	0	negative	wildtype
100	female	80	Rectum	2	Poor	no	1	T1	without	999	999	999	999	no	never	never	yes	no	MSS	0	wildtype	0	negative	mutation
101	male	69	Rectum	4.5	Moderate	no	3	T4	with	no	35	life	35	no	ever	ever	no	no	MSS	0	wildtype	0	negative	mutation
102	male	75	Left side colon	4	Moderate	no	3	T4	with	no	35	life	35	yes	never	ever	unknown	unknown	MSS	0	wildtype	0	negative	mutation
103	male	75	Rectum	6.5	Moderate	no	2	T3	without	no	35	life	35	no	never	never	unknown	unknown	MSS	0	wildtype	2	negative	wildtype
104	male	44	Left side colon	8.5	Moderate	no	3	T3	with	no	35	life	35	no	never	never	unknown	unknown	MSI	0	wildtype	0	negative	mutation
105	male	62	Rectum	4	Moderate	no	3	T3	with	yes	23	death	23	no	ever	ever	yes	no	MSS	0	wildtype	0	negative	mutation
106	male	54	Rectum	4	Moderate	no	2	T4	without	no	35	life	35	no	never	ever	unknown	unknown	MSS	0	wildtype	0	negative	wildtype
107	female	80	Rectum	6	Moderate	no	2	T3	without	no	35	life	35	no	never	never	unknown	unknown	MSS	0	wildtype	0	negative	wildtype
108	female	46	Rectum	7	Moderate	yes	1	T1	without	no	35	life	35	yes	never	never	yes	no	MSS	0	wildtype	0	negative	mutation
109	male	77	Left side colon	6.5	Moderate	no	2	T3	without	no	35	life	35	no	never	never	unknown	unknown	MSS	0	wildtype	2	negative	wildtype
110	male	69	Left side colon	5.5	Moderate	no	2	T4	without	no	35	life	35	no	never	never	unknown	unknown	MSI	0	wildtype	0	negative	mutation
111	male	61	Rectum	4	Moderate	no	2	T3	without	no	35	life	35	no	ever	ever	yes	no	MSS	0	wildtype	0	negative	wildtype
112	female	68	Left side colon	2.5	Moderate	no	3	T4	with	no	35	life	35	yes	never	never	no	no	MSS	0	wildtype	0	negative	wildtype
113	female	80	Rectum	3	Moderate	no	3	T4	with	no	35	life	35	no	never	never	unknown	unknown	MSS	0	wildtype	0	negative	mutation
114	male	66	Rectum	6	Moderate	no	2	T4	without	yes	16	death	16	no	ever	ever	unknown	unknown	MSS	0	wildtype	0	negative	wildtype
115	female	81	Left side colon	4	Moderate	no	2	T3	without	no	35	life	35	yes	never	never	unknown	unknown	MSS	0	wildtype	0	negative	mutation
116	female	80	Rectum	3	Moderate	no	2	T4	without	no	35	life	35	no	never	ever	unknown	unknown	MSS	0	wildtype	1	negative	wildtype
117	male	65	Rectum	7	Moderate	no	3	T3	with	no	35	life	35	no	never	never	unknown	unknown	MSS	3	mutation	1	negative	wildtype
118	female	71	Rectum	4	Moderate	no	3	T4	with	no	35	life	35	no	never	never	no	no	MSS	2	mutation	0	negative	wildtype
119	male	65	Rectum	5	Poor	no	3	T4	with	no	35	life	35	no	never	ever	unknown	unknown	MSS	0	wildtype	0	negative	mutation
120	male	77	Rectum	5	Poor	no	2	T4	without	999	999	999	999	yes	never	never	unknown	unknown	MSS	0	wildtype	0	negative	mutation
121	male	81	Left side colon	6.5	Moderate	no	2	T4	without	yes	24	death	24	no	never	ever	no	no	MSS	0	wildtype	2	amplification	wildtype
122	male	56	Rectum	4.5	Moderate	no	3	T4	with	no	35	life	35	yes	ever	ever	yes	no	MSS	1	wildtype	3	amplification	wildtype
123	female	84	Rectum	5	Moderate	no	3	T4	with	no	35	life	35	yes	never	never	no	no	MSS	0	wildtype	1	negative	wildtype
124	male	75	Left side colon	3.5	Poor	no	2	T4	without	no	35	life	35	yes	ever	ever	unknown	unknown	MSS	0	wildtype	0	negative	mutation
125	male	75	Rectum	5	Moderate	no	2	T4	without	999	999	999	999	yes	never	ever	no	no	MSS	0	wildtype	1	negative	wildtype
126	male	73	Rectum	6.5	Moderate	no	2	T3	without	yes	16	life	35	yes	never	never	no	no	MSS	3	mutation	2	amplification	wildtype
127	male	60	Rectum	4	Moderate	no	3	T3	with	999	999	999	999	no	ever	ever	yes	no	MSS	0	wildtype	0	negative	mutation
128	male	56	Left side colon	2	Moderate	no	3	T3	with	no	35	life	35	no	ever	ever	no	no	MSS	0	wildtype	0	negative	wildtype
129	female	72	Left side colon	6.5	Moderate	no	2	T4	without	no	35	life	35	no	never	never	unknown	unknown	MSS	0	wildtype	2	negative	wildtype
130	female	72	Left side colon	3	Moderate	no	3	T4	with	no	35	life	35	no	never	never	yes	no	MSS	0	wildtype	0	negative	wildtype
131	female	70	Rectum	3	Moderate	no	3	T2	with	no	35	life	35	no	never	never	no	no	MSS	0	wildtype	2	amplification	mutation
132	male	70	Left side colon	3	Moderate	no	2	T4	without	no	35	life	35	yes	never	never	unknown	unknown	MSS	0	wildtype	0	negative	wildtype
133	male	46	Left side colon	4	Moderate	no	2	T3	without	no	34	life	34	no	never	never	unknown	unknown	MSS	0	wildtype	0	negative	wildtype
134	male	54	Rectum	6.5	Moderate	no	1	T2	without	999	999	999	999	no	never	never	yes	no	MSS	0	wildtype	0	negative	wildtype
135	male	65	Rectum	5	Moderate	no	2	T3	without	no	34	life	34	yes	ever	ever	no	no	MSS	0	wildtype	1	negative	wildtype
136	female	55	Left side colon	5	Moderate	no	3	T4	with	no	34	life	34	no	never	never	yes	yes	MSS	0	wildtype	1	negative	wildtype
137	male	51	Rectum	3.5	Moderate	no	3	T3	with	no	34	life	34	no	ever	ever	unknown	unknown	MSS	0	wildtype	0	negative	wildtype
138	female	65	Rectum	2.5	Moderate	no	3	T3	with	999	999	999	999	no	never	never	unknown	unknown	MSS	0	wildtype	0	negative	wildtype
139	female	64	Rectum	2	Moderate	no	1	T2	without	no	34	life	34	no	never	never	yes	no	MSS	2	mutation	0	negative	wildtype
140	male	36	Rectum	8	Moderate	no	3	T3	with	no	34	life	34	yes	never	never	unknown	unknown	MSS	0	wildtype	0	negative	mutation
141	female	64	Left side colon	4.5	Poor	yes	3	T3	with	yes	30	death	30	yes	never	never	yes	yes	MSS	0	wildtype	1	negative	wildtype
142	male	64	Rectum	5	Moderate	no	3	T2	with	no	34	life	34	yes	ever	never	unknown	unknown	MSS	0	wildtype	1	negative	wildtype
143	female	46	Left side colon	5	Moderate	no	3	T4	with	no	34	life	34	no	never	never	unknown	unknown	MSS	0	wildtype	1	negative	wildtype
144	male	53	Rectum	5.5	Poor	no	3	T4	with	no	34	life	34	no	ever	ever	unknown	unknown	MSS	0	wildtype	2	amplification	wildtype
145	male	62	Rectum	7	Moderate	no	3	T4	with	no	34	life	34	yes	ever	ever	unknown	unknown	MSS	0	wildtype	0	negative	mutation
146	male	57	Rectum	1.5	Well	no	1	T1	without	no	34	life	34	yes	ever	ever	unknown	unknown	MSS	0	wildtype	0	negative	wildtype
147	male	65	Left side colon	3	Moderate	no	2	T3	without	no	34	life	34	yes	never	ever	yes	yes	MSS	0	wildtype	0	negative	mutation
148	male	51	Right side colon	13	Moderate	yes	2	T3	without	no	34	life	34	yes	never	never	yes	yes	MSI	1	wildtype	2	negative	wildtype
149	male	71	Rectum	5	Well	no	3	T4	with	yes	5	death	26	yes	never	ever	unknown	unknown	MSS	0	wildtype	0	negative	mutation
150	male	59	Rectum	3	Moderate	no	3	T4	with	no	34	life	34	yes	ever	ever	unknown	unknown	MSS	0	wildtype	0	negative	mutation
151	male	45	Right side colon	4	Moderate	no	3	T4	with	no	34	life	34	yes	never	never	unknown	unknown	MSI	0	wildtype	0	negative	wildtype
152	male	53	Right side colon	3.5	Poor	yes	2	T3	without	no	34	life	34	no	never	never	yes	yes	MSI	0	wildtype	0	negative	wildtype
153	male	68	Rectum	4.5	Moderate	no	1	T2	without	yes	21	death	21	no	never	ever	unknown	unknown	MSS	0	wildtype	0	negative	mutation
154	female	62	Rectum	6	Moderate	no	3	T4	with	yes	25	death	25	yes	never	never	unknown	unknown	MSS	0	wildtype	0	negative	mutation
155	male	84	Left side colon	2.5	Well	no	1	T1	without	no	34	life	34	no	never	never	unknown	unknown	MSS	0	wildtype	0	negative	wildtype
156	female	82	Rectum	3	Moderate	no	2	T3	without	no	34	life	34	yes	never	never	unknown	unknown	MSS	0	wildtype	0	negative	mutation
157	male	67	Right side colon	12	Poor	yes	2	T3	without	no	34	life	34	no	never	never	unknown	unknown	MSS	3	mutation	2	negative	wildtype
158	female	65	Right side colon	3.5	Moderate	no	2	T3	without	no	34	life	34	no	never	never	unknown	unknown	MSS	0	wildtype	0	negative	mutation
159	male	69	Rectum	5	Moderate	no	2	T3	without	yes	14	life	34	yes	never	never	unknown	unknown	MSI	0	wildtype	0	negative	mutation
160	female	70	Right side colon	5	Moderate	no	3	T3	with	no	34	life	34	yes	never	never	unknown	unknown	MSI	0	wildtype	0	negative	mutation
161	male	58	Rectum	5	Moderate	no	3	T2	with	no	34	life	34	no	ever	ever	no	no	MSS	0	wildtype	1	negative	wildtype
162	female	75	Rectum	1	Moderate	no	3	T4	with	no	34	life	34	yes	never	never	unknown	unknown	MSS	0	wildtype	1	negative	mutation
163	male	32	Right side colon	5.5	Moderate	yes	2	T3	without	999	999	999	999	no	never	never	unknown	unknown	MSI	0	wildtype	0	negative	mutation
164	female	67	Rectum	4.5	Moderate	no	2	T3	without	no	34	life	34	no	never	never	unknown	unknown	MSS	0	wildtype	1	negative	wildtype
165	female	76	Rectum	5	Moderate	no	2	T4	without	no	34	life	34	no	never	never	unknown	unknown	MSS	0	wildtype	0	negative	mutation
166	male	34	Rectum	5	Moderate	no	2	T4	without	no	34	life	34	yes	never	never	unknown	unknown	MSS	0	wildtype	1	negative	wildtype
167	male	52	Rectum	2	Moderate	no	1	T2	without	no	34	life	34	yes	ever	ever	yes	no	MSS	0	wildtype	0	negative	mutation
168	male	57	Left side colon	9	Moderate	yes	2	T3	without	999	999	999	999	no	never	never	unknown	unknown	MSS	0	wildtype	0	negative	wildtype
169	male	71	Rectum	2.5	Moderate	no	3	T3	with	yes	15	death	15	no	ever	ever	no	no	MSS	0	wildtype	0	negative	mutation
170	female	63	Rectum	2.5	Moderate	no	3	T2	with	no	34	life	34	yes	never	never	unknown	unknown	MSS	0	wildtype	0	negative	wildtype
171	female	82	Rectum	5	Well	no	2	T4	without	no	34	life	34	yes	never	never	unknown	unknown	MSS	0	wildtype	1	negative	wildtype
172	male	53	Left side colon	3.5	Moderate	no	2	T3	without	no	34	life	34	no	ever	ever	unknown	unknown	MSS	0	wildtype	0	negative	mutation
173	male	49	Right side colon	6	Poor	yes	3	T4	with	no	34	life	34	no	ever	ever	unknown	unknown	MSS	0	wildtype	0	negative	mutation
174	male	72	Rectum	5	Moderate	no	1	T2	without	no	34	life	34	no	never	ever	unknown	unknown	MSS	0	wildtype	0	negative	mutation
175	male	67	Rectum	5	Poor	no	3	T4	with	yes	26	death	26	yes	ever	ever	unknown	unknown	MSS	0	wildtype	0	negative	mutation
176	male	42	Left side colon	5	Poor	yes	2	T3	without	no	34	life	34	no	ever	ever	unknown	unknown	MSS	0	wildtype	1	negative	wildtype
177	female	70	Left side colon	5.5	Moderate	no	3	T4	with	999	999	999	999	yes	never	never	unknown	unknown	MSS	0	wildtype	0	negative	mutation
178	female	41	Rectum	2.5	Poor	no	1	T2	without	yes	12	life	34	yes	never	never	yes	no	MSS	0	wildtype	0	negative	mutation
179	female	74	Right side colon	6	Poor	no	2	T3	without	yes	4	death	4	yes	never	never	unknown	unknown	MSI	0	wildtype	1	negative	wildtype
180	male	76	Rectum	5.5	Moderate	no	2	T4	without	no	33	life	33	no	ever	ever	no	no	MSS	0	wildtype	0	negative	wildtype
181	male	76	Rectum	2.5	Moderate	no	3	T3	with	no	33	life	33	no	ever	ever	unknown	unknown	MSS	0	wildtype	0	negative	mutation
182	male	74	Left side colon	3.5	Moderate	no	3	T4	with	yes	24	death	24	yes	never	never	yes	no	MSS	0	wildtype	0	negative	wildtype
183	female	47	Right side colon	6	Moderate	yes	3	T3	with	no	33	life	33	no	never	never	yes	yes	MSI	0	wildtype	2	amplification	wildtype
184	female	66	Rectum	2.5	Moderate	no	2	T4	without	no	33	life	33	no	never	never	yes	no	MSS	0	wildtype	0	negative	mutation
185	female	59	Right side colon	6	Moderate	no	2	T3	without	no	33	life	33	yes	never	never	unknown	unknown	MSI	0	wildtype	0	negative	mutation
186	female	60	Rectum	5.5	Moderate	no	3	T3	with	no	33	life	33	yes	never	never	unknown	unknown	MSS	0	wildtype	0	negative	wildtype
187	male	48	Left side colon	4	Moderate	no	3	T3	with	no	33	life	33	no	ever	ever	no	no	MSS	0	wildtype	0	negative	wildtype
188	female	61	Rectum	4	Moderate	no	3	T3	with	no	33	life	33	yes	never	never	unknown	unknown	MSS	0	wildtype	0	negative	wildtype
189	female	65	Right side colon	6	Moderate	no	3	T3	with	no	33	life	33	no	never	never	unknown	unknown	MSS	0	wildtype	0	negative	wildtype
190	female	65	Rectum	3	Poor	no	3	T4	with	999	999	999	999	yes	never	never	unknown	unknown	MSS	0	wildtype	0	negative	wildtype
191	male	82	Rectum	3.5	Moderate	no	2	T3	without	no	33	life	33	no	never	never	unknown	unknown	MSS	0	wildtype	0	negative	mutation
192	female	70	Rectum	3	Poor	yes	1	T2	without	no	33	life	33	no	never	never	unknown	unknown	MSS	0	wildtype	0	negative	mutation
193	female	62	Rectum	3	Moderate	no	2	T3	without	yes	15	death	15	yes	never	never	unknown	unknown	MSS	0	wildtype	0	negative	wildtype
194	female	60	Rectum	4.5	Moderate	no	3	T4	with	999	999	999	999	yes	never	never	unknown	unknown	MSI	0	wildtype	1	negative	wildtype
195	female	50	Right side colon	10	Poor	yes	3	T4	with	no	33	life	33	no	never	never	unknown	unknown	MSI	0	wildtype	1	negative	wildtype
196	male	71	Left side colon	3	Moderate	no	3	T4	with	yes	14	death	14	yes	ever	ever	unknown	unknown	MSS	0	wildtype	2	amplification	wildtype
197	female	83	Rectum	4	Moderate	no	2	T4	without	no	33	life	33	yes	never	never	unknown	unknown	MSS	0	wildtype	0	negative	mutation
198	female	79	Rectum	4	Moderate	no	2	T4	without	999	999	999	999	no	never	never	unknown	unknown	MSS	0	wildtype	0	negative	mutation
199	male	74	Rectum	4	Moderate	no	3	T3	with	no	33	life	33	no	never	never	no	no	MSS	0	wildtype	1	negative	wildtype
200	female	67	Rectum	4	Moderate	no	3	T3	with	no	33	life	33	no	never	never	unknown	unknown	MSS	0	wildtype	1	negative	wildtype
201	female	77	Left side colon	4	Poor	no	2	T3	without	999	999	999	999	no	never	never	unknown	unknown	MSS	0	wildtype	1	negative	wildtype
202	male	47	Rectum	3	Moderate	no	2	T3	without	no	33	life	33	yes	never	ever	yes	no	MSS	0	wildtype	0	negative	wildtype
203	male	49	Rectum	3	Well	no	3	T2	with	no	33	life	33	no	ever	ever	unknown	unknown	MSS	0	wildtype	0	negative	wildtype
204	male	59	Right side colon	5	Moderate	no	3	T4	with	no	33	life	33	yes	never	never	unknown	unknown	MSS	0	wildtype	0	negative	mutation
205	male	76	Left side colon	9	Moderate	no	1	T2	without	no	33	life	33	no	never	never	unknown	unknown	MSI	0	wildtype	0	negative	wildtype
206	female	56	Rectum	4.5	Moderate	no	3	T4	with	no	33	life	33	no	never	never	unknown	unknown	MSS	0	wildtype	0	negative	mutation
207	female	62	Rectum	4	Moderate	no	3	T3	with	no	33	life	33	no	never	never	unknown	unknown	MSS	0	wildtype	0	negative	mutation
208	male	66	Rectum	3.5	Moderate	no	1	T2	without	no	33	life	33	no	never	ever	yes	no	MSS	0	wildtype	0	negative	mutation
209	male	83	Left side colon	4	Moderate	no	3	T4	with	yes	15	death	15	yes	never	ever	unknown	unknown	MSS	0	wildtype	0	negative	mutation
210	female	53	Right side colon	12	Moderate	yes	3	T4	with	no	33	life	33	yes	never	never	unknown	unknown	MSS	0	wildtype	0	negative	mutation
211	male	64	Right side colon	4.5	Moderate	no	3	T2	with	no	33	life	33	no	never	ever	unknown	unknown	MSS	0	wildtype	0	negative	mutation
212	female	74	Rectum	7.5	Moderate	no	2	T3	without	no	32	life	32	yes	never	never	unknown	unknown	MSS	0	wildtype	2	negative	wildtype
213	male	67	Rectum	5	Moderate	no	3	T4	with	999	999	999	999	no	never	never	unknown	unknown	MSS	0	wildtype	0	negative	mutation
214	female	50	Rectum	3.5	Poor	yes	3	T4	with	no	32	life	32	yes	never	never	unknown	unknown	MSI	0	wildtype	3	amplification	wildtype
215	male	59	Rectum	6.5	Moderate	no	3	T4	with	no	32	life	32	yes	ever	ever	unknown	unknown	MSS	0	wildtype	0	negative	mutation
216	male	68	Rectum	4	Moderate	no	3	T4	with	no	32	life	32	no	never	never	no	no	MSS	0	wildtype	1	negative	wildtype
217	female	28	Right side colon	3	Moderate	no	2	T4	without	no	32	life	32	yes	never	never	unknown	unknown	MSS	0	wildtype	0	negative	wildtype
218	male	63	Rectum	5	Moderate	no	3	T4	with	no	32	life	32	no	ever	ever	unknown	unknown	MSS	0	wildtype	0	negative	mutation
219	female	68	Right side colon	5	Moderate	no	2	T2	without	no	32	life	32	yes	never	never	unknown	unknown	MSS	0	wildtype	1	negative	wildtype
220	male	59	Rectum	4	Moderate	no	3	T3	with	no	32	life	32	yes	never	never	unknown	unknown	MSS	0	wildtype	0	negative	mutation
221	female	78	Right side colon	6	Moderate	no	2	T4	without	no	32	life	32	no	never	never	unknown	unknown	MSS	0	wildtype	0	negative	wildtype
222	male	77	Right side colon	6	Moderate	no	1	T2	without	no	32	life	32	no	never	never	unknown	unknown	MSS	0	wildtype	0	negative	mutation
223	female	67	Right side colon	3.5	Moderate	no	2	T3	without	no	32	life	32	no	never	never	unknown	unknown	MSS	0	wildtype	0	negative	mutation
224	female	63	Right side colon	11	Moderate	no	2	T4	without	no	32	life	32	no	never	never	unknown	unknown	MSI	0	wildtype	0	negative	mutation
225	male	82	Left side colon	3.5	Poor	no	2	T4	without	yes	3	life	32	yes	never	never	yes	no	MSS	0	wildtype	0	negative	wildtype
226	female	58	Left side colon	7.5	Well	no	1	T1	without	no	32	life	32	no	never	never	unknown	unknown	MSS	0	wildtype	2	negative	wildtype
227	male	53	Rectum	3	Moderate	no	3	T3	with	no	32	life	32	no	never	ever	unknown	unknown	MSS	0	wildtype	2	amplification	wildtype
228	male	75	Right side colon	10.5	Well	yes	2	T4	without	999	999	999	999	no	never	never	unknown	unknown	MSI	0	wildtype	0	negative	wildtype
229	female	63	Right side colon	5	Poor	no	2	T4	without	999	999	999	999	yes	never	never	unknown	unknown	MSS	0	wildtype	0	negative	mutation
230	female	71	Left side colon	2	Moderate	no	2	T3	without	no	32	life	32	no	never	never	unknown	unknown	MSS	0	wildtype	2	negative	wildtype
231	male	57	Left side colon	6	Moderate	no	2	T3	without	no	32	life	32	yes	never	ever	yes	no	MSS	0	wildtype	0	negative	wildtype
232	male	84	Rectum	7	Moderate	yes	2	T4	without	no	32	life	32	no	never	never	unknown	unknown	MSS	0	wildtype	0	negative	mutation
233	female	81	Right side colon	3	Moderate	no	3	T4	with	no	32	life	32	yes	never	never	unknown	unknown	MSS	0	wildtype	0	negative	mutation
234	male	64	Right side colon	5.5	Moderate	no	2	T4	without	no	31	life	31	no	never	ever	unknown	unknown	MSS	0	wildtype	0	negative	wildtype
235	male	62	Rectum	2.5	Moderate	no	1	T2	without	no	31	life	31	no	ever	never	yes	yes	MSS	0	wildtype	0	negative	mutation
236	male	61	Rectum	4.5	Moderate	no	2	T4	without	no	31	life	31	yes	ever	ever	yes	yes	MSI	0	wildtype	0	negative	mutation
237	male	73	Left side colon	4.5	Moderate	no	2	T4	without	no	31	life	31	no	ever	ever	unknown	unknown	MSI	0	wildtype	1	negative	wildtype
238	male	78	Rectum	4	Moderate	no	2	T3	without	no	31	life	31	no	never	ever	no	no	MSS	0	wildtype	1	negative	wildtype
239	female	63	Rectum	4	Moderate	no	3	T3	with	no	31	life	31	no	never	never	unknown	unknown	MSS	0	wildtype	0	negative	wildtype
240	male	68	Rectum	5	Moderate	yes	3	T3	with	no	31	life	31	no	never	never	yes	no	MSS	0	wildtype	1	negative	wildtype
241	female	78	Right side colon	7	Moderate	no	2	T3	without	no	31	life	31	no	never	never	unknown	unknown	MSI	0	wildtype	0	negative	mutation
242	female	80	Rectum	3.5	Well	no	1	T2	without	999	999	999	999	no	never	never	unknown	unknown	MSS	0	wildtype	1	negative	wildtype
243	female	82	Rectum	4	Moderate	no	2	T4	without	999	999	999	999	no	never	never	unknown	unknown	MSS	0	wildtype	0	negative	mutation
244	male	75	Left side colon	4.5	Moderate	no	2	T3	without	no	31	life	31	no	never	ever	yes	yes	MSS	0	wildtype	1	negative	wildtype
245	male	76	Rectum	6	Moderate	no	2	T4	without	no	31	life	31	no	ever	ever	yes	no	MSS	0	wildtype	0	negative	mutation
246	male	67	Right side colon	9	Poor	yes	2	T4	without	999	999	999	999	no	ever	ever	unknown	unknown	MSI	0	wildtype	0	negative	mutation
247	female	81	Rectum	4	Moderate	no	3	T4	with	999	999	999	999	yes	never	never	unknown	unknown	MSS	0	wildtype	1	negative	wildtype
248	male	67	Left side colon	3	Poor	yes	1	T2	without	no	31	life	31	yes	never	never	yes	no	MSS	0	wildtype	0	negative	mutation
249	male	40	Rectum	4	Moderate	no	3	T4	with	no	31	life	31	yes	never	never	yes	no	MSS	0	wildtype	0	negative	wildtype
250	male	45	Right side colon	5	Poor	yes	3	T4	with	yes	6	death	14	no	never	never	yes	no	MSS	0	wildtype	3	amplification	wildtype
251	female	72	Right side colon	6	Well	yes	2	T3	without	no	31	life	31	yes	never	never	unknown	unknown	MSS	0	wildtype	1	negative	wildtype
252	male	75	Right side colon	4	Moderate	no	2	T4	without	999	999	999	999	no	ever	never	unknown	unknown	MSS	0	wildtype	0	negative	mutation
253	female	65	Rectum	2.3	Well	no	1	T2	without	no	31	life	31	no	never	never	yes	no	MSS	0	wildtype	2	negative	wildtype
254	female	66	Right side colon	5.5	Poor	yes	3	T4	with	no	31	life	31	no	never	never	unknown	unknown	MSS	0	wildtype	0	negative	mutation
255	female	81	Right side colon	4	Moderate	no	3	T3	with	yes	22	death	22	no	never	never	unknown	unknown	MSS	0	wildtype	1	negative	wildtype
256	male	66	Right side colon	7	Moderate	no	2	T3	without	999	999	999	999	no	never	never	unknown	unknown	MSS	0	wildtype	0	negative	mutation
257	male	77	Rectum	5.5	Moderate	no	3	T3	with	no	31	life	31	no	never	never	unknown	unknown	MSS	0	wildtype	0	negative	wildtype
258	male	69	Left side colon	2	Moderate	no	1	T2	without	no	31	life	31	no	never	never	no	no	MSS	0	wildtype	0	negative	wildtype
259	male	58	Rectum	3.5	Moderate	no	2	T4	without	no	31	life	31	yes	never	ever	yes	no	MSS	0	wildtype	0	negative	wildtype
260	male	59	Rectum	8	Poor	no	2	T4	without	no	31	life	31	yes	never	never	unknown	unknown	MSS	0	wildtype	2	negative	wildtype
261	male	55	Left side colon	4.5	Moderate	no	3	T4	with	no	31	life	31	yes	never	ever	unknown	unknown	MSS	0	wildtype	1	negative	wildtype
262	male	66	Rectum	4	Moderate	no	3	T3	with	no	31	life	31	no	never	never	no	no	MSS	0	wildtype	1	negative	wildtype
263	female	52	Rectum	4	Moderate	no	1	T2	without	no	31	life	31	no	never	never	unknown	unknown	MSS	0	wildtype	0	negative	mutation
264	male	58	Rectum	6	Moderate	no	1	T2	without	no	31	life	31	no	never	never	unknown	unknown	MSI	0	wildtype	0	negative	wildtype
265	male	59	Rectum	5	Poor	no	3	T4	with	yes	13	death	13	yes	never	never	unknown	unknown	MSS	0	wildtype	0	negative	mutation
266	male	66	Rectum	4	Moderate	no	1	T2	without	no	31	life	31	no	never	never	unknown	unknown	MSS	0	wildtype	1	negative	wildtype
267	female	86	Left side colon	2	Moderate	no	1	T2	without	no	31	life	31	no	never	never	unknown	unknown	MSS	0	wildtype	0	negative	mutation
268	female	86	Left side colon	5	Moderate	no	3	T3	with	no	31	life	31	no	never	never	unknown	unknown	MSS	0	wildtype	0	negative	mutation
269	male	72	Rectum	4.5	Moderate	no	3	T2	with	no	30	life	30	no	never	never	unknown	unknown	MSS	0	wildtype	0	negative	mutation
270	female	73	Right side colon	5	Moderate	no	3	T3	with	999	999	999	999	yes	never	never	no	no	MSS	0	wildtype	1	negative	wildtype
271	male	72	Left side colon	5	Moderate	no	3	T4	with	no	30	life	30	yes	never	never	no	no	MSS	0	wildtype	0	negative	mutation
272	female	63	Right side colon	4.5	Poor	no	2	T4	without	yes	6	death	15	yes	never	never	unknown	unknown	MSS	0	wildtype	0	negative	mutation
273	male	81	Rectum	3	Moderate	no	3	T3	with	no	30	life	30	no	ever	ever	unknown	unknown	MSS	0	wildtype	0	negative	mutation
274	male	69	Left side colon	4.5	Well	no	2	T3	without	999	999	999	999	no	never	never	yes	yes	MSS	0	wildtype	1	negative	wildtype
275	male	51	Rectum	3	Moderate	no	1	T2	without	no	30	life	30	no	ever	ever	unknown	unknown	MSS	0	wildtype	0	negative	wildtype
276	male	73	Rectum	6.5	Moderate	no	2	T3	without	no	30	life	30	no	never	ever	unknown	unknown	MSS	0	wildtype	0	negative	mutation
277	male	48	Right side colon	9	Poor	no	3	T3	with	no	30	life	30	yes	ever	ever	unknown	unknown	MSS	3	mutation	0	negative	wildtype
278	male	81	Left side colon	5	Poor	no	2	T3	without	yes	7	death	7	yes	never	never	yes	no	MSS	0	wildtype	0	negative	mutation
279	male	51	Rectum	4.5	Moderate	no	2	T3	without	no	30	life	30	yes	ever	ever	no	no	MSS	0	wildtype	1	negative	wildtype
280	male	64	Rectum	4	Moderate	no	3	T2	with	no	30	life	30	no	never	ever	unknown	unknown	MSS	0	wildtype	0	negative	wildtype
281	female	69	Rectum	3	Moderate	no	3	T4	with	yes	20	death	20	yes	never	never	yes	no	MSS	0	wildtype	0	negative	mutation
282	male	73	Right side colon	3.5	Moderate	no	2	T4	without	no	30	life	30	yes	ever	ever	unknown	unknown	MSS	0	wildtype	0	negative	mutation
283	male	69	Rectum	6	Well	no	2	T3	without	no	30	life	30	no	never	never	unknown	unknown	MSS	0	wildtype	0	negative	mutation
284	male	91	Rectum	5	Moderate	no	3	T4	with	no	30	life	30	yes	ever	never	unknown	unknown	MSS	0	wildtype	0	negative	mutation
285	female	73	Rectum	2	Well	no	1	T2	without	no	30	life	30	yes	never	never	unknown	unknown	MSS	0	wildtype	2	negative	wildtype
286	male	73	Left side colon	7.5	Moderate	no	3	T3	with	no	30	life	30	yes	never	never	no	no	MSS	0	wildtype	3	amplification	wildtype
287	female	57	Rectum	6	Moderate	no	3	T3	with	no	30	life	30	no	never	never	yes	no	MSS	0	wildtype	0	negative	wildtype
288	male	83	Right side colon	7.5	Poor	yes	2	T3	without	no	30	life	30	yes	never	never	unknown	unknown	MSS	0	wildtype	2	negative	wildtype
289	female	76	Rectum	3	Moderate	no	3	T4	with	no	30	life	30	yes	never	never	unknown	unknown	MSS	0	wildtype	0	negative	mutation
290	male	38	Right side colon	3	Poor	yes	3	T4	with	no	30	life	30	yes	never	ever	unknown	unknown	MSS	0	wildtype	0	negative	wildtype
291	male	73	Right side colon	5	Poor	yes	2	T3	without	no	30	life	30	yes	never	never	yes	yes	MSS	0	wildtype	0	negative	mutation
292	female	66	Rectum	4	Moderate	no	3	T3	with	999	999	999	999	no	never	never	unknown	unknown	MSS	0	wildtype	2	amplification	wildtype
293	male	74	Rectum	2.5	Moderate	no	1	T2	without	no	30	life	30	yes	never	never	yes	yes	MSS	0	wildtype	0	negative	mutation
294	female	80	Right side colon	6	Poor	yes	2	T3	without	no	30	life	30	no	never	never	unknown	unknown	MSI	3	mutation	0	negative	wildtype
295	male	56	Rectum	3	Moderate	no	3	T3	with	no	30	life	30	yes	ever	never	unknown	unknown	MSS	0	wildtype	0	negative	mutation
296	male	89	Left side colon	4.5	Poor	no	3	T3	with	yes	9	death	9	yes	never	never	unknown	unknown	MSS	0	wildtype	0	negative	mutation
297	male	65	Rectum	4.5	Moderate	no	2	T3	without	no	30	life	30	no	ever	ever	unknown	unknown	MSI	0	wildtype	1	negative	wildtype
298	female	81	Left side colon	6	Moderate	no	1	T2	without	no	30	life	30	no	never	never	unknown	unknown	MSS	0	wildtype	0	negative	mutation
299	male	74	Rectum	2.5	Moderate	no	1	T2	without	no	29	life	29	no	ever	ever	unknown	unknown	MSS	0	wildtype	0	negative	mutation
300	male	80	Left side colon	3.5	Moderate	no	2	T3	without	no	29	life	29	no	never	never	unknown	unknown	MSS	0	wildtype	0	negative	mutation
301	male	66	Left side colon	3	Moderate	no	3	T4	with	no	29	life	29	yes	never	never	unknown	unknown	MSS	0	wildtype	0	negative	mutation
302	female	70	Right side colon	2	Moderate	no	1	T2	without	no	29	life	29	no	never	never	no	no	MSS	0	wildtype	2	negative	wildtype
303	male	72	Rectum	4	Moderate	no	3	T4	with	no	29	life	29	yes	ever	ever	no	no	MSS	0	wildtype	1	negative	wildtype
304	male	60	Rectum	4	Moderate	no	2	T4	without	no	29	life	29	yes	ever	never	yes	no	MSS	0	wildtype	0	negative	wildtype
305	male	59	Right side colon	6.6	Poor	yes	2	T3	without	no	29	life	29	no	never	ever	unknown	unknown	MSI	0	wildtype	3	amplification	wildtype
306	male	76	Rectum	4	Moderate	no	3	T3	with	yes	16	death	16	yes	never	ever	unknown	unknown	MSS	0	wildtype	0	negative	mutation
307	male	56	Right side colon	5	Moderate	no	2	T4	without	no	29	life	29	yes	never	never	unknown	unknown	MSS	1	wildtype	3	amplification	wildtype
308	male	67	Rectum	4	Moderate	no	2	T3	without	yes	23	death	23	yes	ever	never	unknown	unknown	MSS	0	wildtype	0	negative	mutation
309	female	69	Rectum	4	Moderate	no	2	T3	without	no	29	life	29	yes	never	never	unknown	unknown	MSS	0	wildtype	1	negative	wildtype
310	male	50	Right side colon	12	Moderate	no	2	T3	without	no	29	999	29	no	never	never	unknown	unknown	MSI	1	wildtype	2	negative	wildtype
311	male	37	Right side colon	8	Moderate	no	3	T3	with	no	29	life	29	no	never	ever	unknown	unknown	MSI	0	wildtype	2	negative	wildtype
312	male	69	Rectum	5	Moderate	no	2	T3	without	no	29	life	29	yes	ever	ever	unknown	unknown	MSS	0	wildtype	0	negative	mutation
313	male	72	Left side colon	4.5	Moderate	no	2	T3	without	no	29	999	29	yes	never	ever	unknown	unknown	MSS	0	wildtype	0	negative	mutation
314	male	53	Rectum	1.5	Moderate	no	3	T2	with	no	29	life	29	no	never	never	yes	yes	MSS	0	wildtype	0	negative	wildtype
315	female	62	Rectum	4	Moderate	no	2	T3	without	no	29	life	29	no	never	never	unknown	unknown	MSS	1	wildtype	3	amplification	wildtype
316	male	70	Rectum	3	Moderate	no	3	T3	with	no	29	life	29	yes	never	never	unknown	unknown	MSI	0	wildtype	0	negative	wildtype
317	female	59	Left side colon	2.5	Moderate	no	3	T4	with	no	29	life	29	yes	never	never	unknown	unknown	MSS	0	wildtype	2	negative	wildtype
318	male	33	Right side colon	5.5	Moderate	no	3	T4	with	no	29	life	29	no	ever	ever	unknown	unknown	MSS	0	wildtype	1	negative	wildtype
319	female	73	Right side colon	10	Moderate	yes	2	T4	without	no	29	life	29	no	never	never	unknown	unknown	MSI	0	wildtype	0	negative	mutation
320	male	63	Left side colon	4	Moderate	no	2	T3	without	no	29	life	29	no	never	never	unknown	unknown	MSS	2	mutation	0	negative	wildtype
321	male	68	Rectum	4	Moderate	no	3	T4	with	999	999	999	999	no	never	ever	unknown	unknown	MSS	0	wildtype	0	negative	mutation
322	male	55	Right side colon	5.5	Moderate	no	3	T3	with	no	29	life	29	no	never	never	unknown	unknown	MSS	0	wildtype	0	negative	mutation
323	male	57	Rectum	5	Moderate	no	2	T4	without	yes	19	life	29	yes	never	never	yes	no	MSS	3	mutation	0	negative	wildtype
324	female	67	Right side colon	1	Well	no	1	T2	without	yes	16	life	29	no	never	never	unknown	unknown	MSS	0	wildtype	0	negative	mutation
325	male	71	Rectum	2	Poor	no	1	T2	without	yes	10	death	10	no	never	never	unknown	unknown	MSS	2	mutation	0	negative	wildtype
326	male	64	Rectum	2	Moderate	no	1	T1	without	999	999	999	999	no	ever	ever	unknown	unknown	MSS	0	wildtype	0	negative	wildtype
327	female	43	Rectum	2.5	Moderate	no	1	T2	without	no	29	life	29	no	never	never	yes	no	MSS	0	wildtype	2	negative	wildtype
328	female	64	Rectum	3.5	Moderate	no	3	T4	with	yes	12	death	12	no	never	never	unknown	unknown	MSS	0	wildtype	0	negative	mutation
329	male	80	Rectum	3.5	Moderate	no	3	T3	with	no	29	life	29	no	never	never	no	no	MSS	0	wildtype	0	negative	mutation
330	female	64	Rectum	5.5	Moderate	no	2	T3	without	no	29	life	29	no	never	never	yes	no	MSS	0	wildtype	0	negative	mutation
331	female	50	Rectum	5	Moderate	no	1	T2	without	no	29	life	29	no	never	never	unknown	unknown	MSS	0	wildtype	1	negative	wildtype
332	male	62	Rectum	3.5	Moderate	no	2	T3	without	no	29	life	29	yes	ever	never	unknown	unknown	MSS	0	wildtype	0	negative	mutation
333	male	48	Rectum	3	Moderate	no	1	T2	without	no	28	life	28	no	never	never	yes	yes	MSS	0	wildtype	0	negative	wildtype
334	male	68	Left side colon	5	Poor	no	3	T3	with	999	999	999	999	no	never	never	unknown	unknown	MSS	0	wildtype	1	negative	wildtype
335	male	73	Left side colon	6	Moderate	yes	2	T3	without	no	28	life	28	no	never	never	unknown	unknown	MSS	0	wildtype	0	negative	mutation
336	male	65	Left side colon	5.5	Poor	no	3	T4	with	999	999	999	999	yes	never	ever	unknown	unknown	MSS	3	mutation	0	negative	wildtype
337	male	59	Left side colon	8	Poor	yes	3	T3	with	no	28	life	28	no	never	never	unknown	unknown	MSS	0	wildtype	2	negative	wildtype
338	female	53	Left side colon	4	Moderate	no	3	T4	with	999	999	999	999	no	never	never	yes	no	MSS	0	wildtype	0	negative	mutation
339	female	62	Right side colon	4	Moderate	yes	2	T3	without	no	28	life	28	no	never	never	yes	yes	MSS	0	wildtype	0	negative	mutation
340	male	45	Rectum	5	Poor	no	3	T4	with	999	999	999	999	yes	never	never	unknown	unknown	MSS	3	mutation	0	negative	wildtype
341	male	69	Left side colon	8	Poor	no	3	T3	with	no	28	life	28	no	never	ever	unknown	unknown	MSS	0	wildtype	0	negative	mutation
342	female	73	Left side colon	5	Poor	no	2	T4	without	no	28	life	28	no	never	never	unknown	unknown	MSS	0	wildtype	1	negative	wildtype
343	female	50	Rectum	4.5	Moderate	no	3	T4	with	no	28	life	28	yes	never	never	unknown	unknown	MSS	0	wildtype	2	amplification	wildtype
344	female	71	Left side colon	5	Moderate	no	1	T2	without	999	999	999	999	no	never	never	yes	yes	MSS	0	wildtype	1	negative	wildtype
345	female	55	Rectum	3	Poor	no	2	T4	without	no	28	life	28	yes	never	ever	unknown	unknown	MSS	0	wildtype	0	negative	wildtype
346	female	73	Rectum	4.5	Poor	no	2	T3	without	no	28	life	28	yes	never	never	unknown	unknown	MSS	0	wildtype	0	negative	mutation
347	male	64	Rectum	3	Moderate	no	2	T3	without	999	999	999	999	no	never	never	unknown	unknown	MSS	0	wildtype	2	amplification	wildtype
348	male	70	Left side colon	6.5	Moderate	no	2	T3	without	no	28	life	28	no	never	never	unknown	unknown	MSS	0	wildtype	0	negative	mutation
349	female	32	Left side colon	3.5	Poor	yes	2	T4	without	no	28	life	28	no	never	never	unknown	unknown	MSS	2	mutation	0	negative	wildtype
350	female	72	Right side colon	8	Poor	yes	3	T4	with	yes	14	life	28	no	never	never	unknown	unknown	MSS	3	mutation	0	negative	wildtype
351	male	78	Right side colon	6	Poor	no	3	T4	with	999	999	999	999	yes	never	ever	unknown	unknown	MSS	0	wildtype	0	negative	mutation
352	male	71	Left side colon	7	Moderate	no	2	T3	without	no	28	life	28	no	never	never	unknown	unknown	MSS	0	wildtype	0	negative	mutation
353	male	63	Rectum	6	Moderate	no	2	T3	without	no	28	life	28	yes	ever	ever	yes	no	MSS	0	wildtype	0	negative	wildtype
354	male	58	Rectum	3	Moderate	no	3	T3	with	no	28	life	28	yes	never	ever	no	no	MSS	0	wildtype	0	negative	wildtype
355	male	40	Right side colon	6	Moderate	no	2	T4	without	no	28	life	28	no	ever	ever	unknown	unknown	MSI	0	wildtype	0	negative	wildtype
356	female	75	Rectum	2	Moderate	no	3	T2	with	no	28	life	28	no	never	never	no	no	MSS	0	wildtype	2	negative	wildtype
357	female	75	Rectum	2	Moderate	no	1	T2	without	yes	8	life	28	yes	never	never	unknown	unknown	MSS	0	wildtype	0	negative	mutation
358	male	56	Rectum	4.8	Poor	no	2	T3	without	no	28	life	28	no	ever	ever	unknown	unknown	MSS	0	wildtype	1	negative	wildtype
359	female	51	Rectum	3	Moderate	no	3	T2	with	no	28	life	28	yes	never	never	unknown	unknown	MSS	0	wildtype	0	negative	wildtype
360	male	81	Rectum	6	Moderate	no	2	T3	without	no	28	life	28	no	never	never	unknown	unknown	MSS	0	wildtype	0	negative	mutation
361	female	61	Rectum	5.5	Moderate	no	2	T4	without	no	28	life	28	no	never	never	yes	yes	MSS	0	wildtype	0	negative	wildtype
362	female	78	Rectum	2.5	Moderate	no	1	T2	without	no	28	life	28	no	never	never	yes	yes	MSS	0	wildtype	0	negative	mutation
363	male	56	Right side colon	6	Poor	no	2	T4	without	999	999	999	999	no	never	never	unknown	unknown	MSI	0	wildtype	0	negative	wildtype
364	female	65	Right side colon	5	Poor	no	3	T4	with	no	28	life	28	yes	never	never	unknown	unknown	MSS	0	wildtype	0	negative	mutation
365	female	62	Left side colon	3	Moderate	no	3	T4	with	yes	22	death	22	yes	never	never	unknown	unknown	MSS	0	wildtype	0	negative	wildtype
366	female	66	Rectum	4.5	Poor	no	3	T4	with	yes	8	death	8	yes	never	never	unknown	unknown	MSI	0	wildtype	0	negative	mutation
367	female	78	Right side colon	6	Moderate	no	2	T4	without	yes	18	death	18	no	never	never	unknown	unknown	MSS	0	wildtype	0	negative	mutation
368	female	65	Right side colon	10	Poor	no	3	T4	with	yes	18	death	18	yes	never	never	unknown	unknown	MSS	0	wildtype	1	negative	wildtype
369	female	72	Rectum	2.5	Moderate	no	1	T2	without	no	27	life	27	yes	never	never	yes	no	MSS	0	wildtype	0	negative	wildtype
370	female	67	Rectum	5.5	Moderate	no	3	T4	with	no	27	life	27	yes	never	never	unknown	unknown	MSS	0	wildtype	2	amplification	mutation
371	male	74	Left side colon	4	Poor	no	2	T4	without	no	27	life	27	no	never	never	unknown	unknown	MSS	0	wildtype	1	negative	wildtype
372	male	63	Rectum	3	Moderate	no	2	T4	without	no	27	life	27	yes	never	ever	no	no	MSS	0	wildtype	0	negative	wildtype
373	male	70	Rectum	4	Moderate	no	2	T3	without	no	27	life	27	no	never	ever	no	no	MSS	0	wildtype	1	negative	wildtype
374	female	81	Right side colon	5.5	Moderate	no	3	T3	with	no	27	life	27	yes	never	ever	no	no	MSS	0	wildtype	0	negative	mutation
375	female	80	Rectum	4	Moderate	no	2	T4	without	no	49	life	49	no	never	never	no	no	MSS	0	wildtype	2	amplification	wildtype
376	male	66	Rectum	5	Moderate	no	2	T4	without	no	49	life	49	no	never	never	no	no	MSS	0	wildtype	2	amplification	wildtype
377	male	55	Rectum	4	Moderate	no	2	T3	without	no	52	life	52	no	ever	ever	yes	yes	MSS	0	wildtype	2	amplification	wildtype
378	male	56	Left side colon	5	Moderate	no	2	T3	without	no	51	life	51	no	never	never	no	no	MSS	0	wildtype	3	amplification	wildtype
379	male	42	Left side colon	4	Well	no	3	T4	with	no	52	life	52	no	never	never	no	no	MSS	0	wildtype	2	amplification	wildtype
380	female	58	Right side colon	5	Poor	no	2	T2	without	no	49	life	49	no	never	never	no	no	MSS	0	wildtype	0	negative	mutation
381	female	50	Rectum	2.5	Moderate	no	3	T4	with	no	49	life	49	no	never	never	yes	yes	MSS	0	wildtype	0	negative	mutation
382	male	66	Rectum	3.1	Moderate	no	1	T2	without	no	50	life	50	no	never	never	no	no	MSI	0	wildtype	0	negative	mutation
383	male	72	Rectum	7	Poor	yes	2	T4	without	no	49	life	49	no	never	never	no	no	MSS	0	wildtype	0	negative	mutation
384	male	67	Rectum	6	Poor	no	2	T3	without	no	51	life	51	no	never	never	yes	no	MSS	0	wildtype	0	negative	mutation
385	male	60	Rectum	4.5	Moderate	no	2	T4	without	no	49	life	49	no	never	never	no	no	MSS	0	wildtype	0	negative	mutation
386	male	44	Right side colon	9	Moderate	no	2	T3	without	no	49	life	49	no	ever	never	no	no	MSI	0	wildtype	0	negative	mutation
387	male	49	Rectum	5	Moderate	no	2	T3	without	no	52	life	52	no	never	never	no	no	MSI	0	wildtype	0	negative	mutation
388	male	76	Rectum	5	Moderate	no	2	T4	without	no	51	life	51	no	never	never	no	no	MSS	0	wildtype	0	negative	mutation
389	female	60	Rectum	4	Moderate	no	3	T3	with	no	50	life	50	no	never	never	yes	yes	MSS	0	wildtype	0	negative	wildtype
390	male	68	Right side colon	2	Poor	yes	1	T2	without	no	50	life	50	no	never	never	no	no	MSS	0	wildtype	0	negative	mutation
391	male	46	Rectum	1.7	Moderate	no	1	T2	without	no	52	life	52	no	never	never	no	no	MSI	0	wildtype	0	negative	mutation
392	male	63	Right side colon	3	Moderate	no	1	T2	without	no	49	life	49	no	never	ever	no	no	MSS	0	wildtype	0	negative	mutation
393	male	68	Rectum	4	Moderate	no	1	T2	without	no	50	life	50	no	never	never	yes	no	MSS	0	wildtype	1	negative	wildtype
394	male	70	Right side colon	5	Poor	yes	2	T3	without	999	999	999	999	no	ever	never	no	no	MSS	0	wildtype	0	negative	mutation
395	female	45	Right side colon	12	Poor	no	2	T3	without	no	51	life	51	no	never	never	no	no	MSI	0	wildtype	0	negative	mutation
396	male	41	Rectum	3	Moderate	no	2	T4	without	no	52	life	52	no	ever	ever	no	no	MSS	0	wildtype	0	negative	mutation
397	female	49	Rectum	4	Moderate	no	2	T3	without	no	49	life	49	no	never	never	no	no	MSS	0	wildtype	0	negative	wildtype
398	female	54	Left side colon	3.5	Moderate	no	2	T4	without	999	999	999	999	no	never	never	no	no	MSS	0	wildtype	0	negative	mutation
399	male	59	Right side colon	4	Moderate	no	2	T4	without	no	51	life	51	no	never	never	no	no	MSS	0	wildtype	0	negative	mutation
400	male	71	Left side colon	4	Moderate	no	2	T4	without	no	51	life	51	no	ever	never	no	no	MSS	0	wildtype	0	negative	mutation
401	male	75	Left side colon	4	Moderate	no	2	T3	without	yes	4	death	36.5	no	never	never	unknown	unknown	MSS	0	wildtype	0	negative	mutation
402	female	76	Rectum	4	Moderate	no	2	T4	without	no	49	life	49	no	never	never	no	no	MSS	0	wildtype	0	negative	mutation
403	male	47	Left side colon	5.5	Moderate	no	2	T3	without	no	52	life	52	no	ever	never	yes	yes	MSS	0	wildtype	0	negative	mutation
404	female	62	Rectum	6	Moderate	no	2	T4	without	no	49	life	49	no	never	never	no	no	MSS	0	wildtype	0	negative	mutation
405	male	65	Rectum	5	Moderate	no	2	T3	without	no	49	life	49	no	ever	never	no	no	MSS	0	wildtype	0	negative	mutation
406	female	72	Right side colon	9	Moderate	no	2	T3	without	no	52	life	52	no	never	never	unknown	unknown	MSS	0	wildtype	0	negative	mutation
407	male	73	Rectum	5	Moderate	no	2	T3	without	yes	24	life	52	no	never	never	unknown	unknown	MSS	0	wildtype	0	negative	mutation
408	male	77	Rectum	5	Moderate	no	2	T4	without	no	51	life	51	no	never	ever	no	no	MSS	0	wildtype	0	negative	mutation
409	male	77	Rectum	6	Moderate	no	2	T3	without	no	52	life	52	no	never	never	unknown	unknown	MSS	0	wildtype	1	negative	wildtype
410	male	60	Rectum	3	Poor	no	3	T4	with	yes	12	death	11.5	no	never	never	yes	no	MSI	0	wildtype	0	negative	mutation
411	male	50	Rectum	6.5	Poor	no	3	T4	with	no	49	life	49	no	never	never	no	no	MSI	0	wildtype	0	negative	mutation
412	male	62	Left side colon	3.5	Moderate	no	3	T4	with	yes	37	death	37	no	never	never	yes	yes	MSS	0	wildtype	0	negative	mutation
413	female	69	Rectum	4.5	Moderate	no	3	T4	with	yes	17	death	17	no	ever	never	no	no	MSS	0	wildtype	0	negative	mutation
414	male	73	Left side colon	4.5	Moderate	no	3	T4	with	yes	27	life	52	no	ever	never	no	no	MSS	0	wildtype	0	negative	mutation
415	male	76	Rectum	2.5	Moderate	no	3	T4	with	no	50	life	50	no	never	never	no	no	MSI	0	wildtype	0	negative	mutation
416	female	79	Right side colon	4	Moderate	no	3	T3	with	no	50	life	50	no	never	never	no	no	MSS	0	wildtype	0	negative	mutation
417	female	48	Left side colon	5	Moderate	no	3	T4	with	no	50	death	50	no	never	never	yes	no	MSS	0	wildtype	0	negative	mutation
418	female	59	Rectum	6.5	Moderate	no	3	T4	with	no	50	life	50	no	never	never	no	no	MSS	0	wildtype	0	negative	wildtype
419	male	70	Rectum	5	Moderate	no	3	T4	with	no	50	life	50	no	never	never	no	no	MSS	0	wildtype	0	negative	mutation
420	female	76	Left side colon	9	Moderate	no	1	T2	without	no	50	life	50	no	never	never	no	no	MSS	0	wildtype	1	negative	wildtype
421	male	62	Rectum	3.5	Poor	yes	2	T3	without	no	52	life	52	no	ever	ever	unknown	unknown	MSS	0	wildtype	0	negative	wildtype
422	male	45	Rectum	6.5	Poor	yes	2	T4	without	no	52	life	52	no	never	never	yes	no	MSI	0	wildtype	0	negative	wildtype
423	female	60	Rectum	13	Moderate	no	2	T4	without	no	50	life	50	no	never	never	no	no	MSI	2	wildtype	0	negative	wildtype
424	female	63	Right side colon	5	Moderate	no	2	T3	without	no	50	life	50	no	ever	never	no	no	MSS	0	wildtype	1	negative	wildtype
425	female	49	Rectum	4	Well	no	2	T4	without	no	51	life	51	no	never	never	yes	no	MSS	0	wildtype	0	negative	mutation
426	female	53	Left side colon	3.5	Poor	yes	3	T4	with	no	50	life	50	no	never	never	no	no	MSI	0	wildtype	0	negative	wildtype
427	male	74	Right side colon	3.5	Poor	yes	3	T4	with	no	51	life	51	no	ever	never	yes	no	MSI	0	wildtype	0	negative	wildtype
428	female	68	Left side colon	5	Poor	yes	3	T4	with	no	51	life	51	no	never	never	yes	no	MSS	0	wildtype	0	negative	mutation
429	female	57	Rectum	3	Poor	no	3	T4	with	yes	30	death	30	no	never	never	no	no	MSS	0	wildtype	0	negative	wildtype
430	female	29	Rectum	5	Moderate	no	3	T4	with	no	50	life	50	no	never	never	no	no	MSS	0	wildtype	1	negative	wildtype
431	male	75	Left side colon	6	Moderate	no	3	T3	with	no	51	life	51	no	never	never	yes	yes	MSS	0	wildtype	1	negative	wildtype
432	male	64	Right side colon	6	Poor	yes	1	T2	without	no	51	life	51	no	ever	ever	yes	yes	MSS	0	wildtype	0	negative	wildtype
433	female	68	Rectum	4.5	Poor	no	1	T2	without	no	52	life	52	no	never	never	no	no	MSS	0	wildtype	1	negative	wildtype
434	male	74	Rectum	4	Poor	no	1	T2	without	no	50	life	50	no	never	never	no	no	MSS	0	wildtype	1	negative	wildtype
435	male	77	Rectum	2	Poor	no	1	T2	without	no	49	life	49	no	never	never	no	no	MSS	0	wildtype	1	negative	wildtype
436	female	60	Left side colon	3	Moderate	no	1	T2	without	999	999	999	999	no	never	never	no	no	MSS	0	wildtype	0	negative	wildtype
437	female	73	Left side colon	3	Moderate	no	1	T2	without	no	51	life	51	no	never	never	no	no	MSS	0	wildtype	0	negative	wildtype
438	female	73	Left side colon	3	Moderate	no	1	T2	without	no	52	life	52	no	never	never	unknown	unknown	MSS	0	wildtype	0	negative	wildtype
439	male	78	Rectum	4	Moderate	no	1	T2	without	no	49	life	49	no	never	never	no	no	MSS	0	wildtype	0	negative	mutation
440	male	80	Right side colon	3.5	Moderate	no	1	T2	without	no	49	life	49	no	never	never	no	no	MSS	0	wildtype	1	negative	wildtype
441	male	33	Right side colon	8	Poor	yes	2	T3	without	no	51	life	51	no	never	never	no	no	MSS	0	wildtype	2	negative	wildtype
442	female	61	Rectum	3	Poor	no	2	T4	without	yes	28	life	51	no	never	never	yes	no	MSS	0	wildtype	0	negative	wildtype
443	male	71	Rectum	4	Poor	no	2	T4	without	yes	26	death	26	no	never	never	no	no	MSS	0	wildtype	0	negative	mutation
444	female	57	Rectum	5.5	Poor	no	2	T3	without	no	51	life	51	no	never	never	no	no	MSS	0	wildtype	0	negative	wildtype
445	female	61	Rectum	7	Poor	no	2	T3	without	no	49	life	49	no	never	never	no	no	MSS	0	wildtype	2	negative	wildtype
446	female	57	Rectum	4	Moderate	no	2	T3	without	no	50	life	50	no	never	never	no	no	MSI	0	wildtype	0	negative	wildtype
447	female	62	Rectum	4	Moderate	no	2	T3	without	no	50	life	50	no	never	never	no	no	MSS	0	wildtype	0	negative	wildtype
448	male	64	Rectum	3.5	Moderate	no	2	T4	without	no	51	life	51	no	ever	ever	no	no	MSS	0	wildtype	0	negative	wildtype
449	female	68	Rectum	4	Moderate	no	2	T2	without	no	49	life	49	no	never	never	no	no	MSI	0	wildtype	0	negative	mutation
450	female	75	Left side colon	3.5	Moderate	no	2	T4	without	yes	13	death	13	no	never	never	no	no	MSS	0	wildtype	1	negative	wildtype
451	female	76	Right side colon	3	Moderate	no	2	T4	without	no	52	life	52	no	never	never	unknown	unknown	MSS	0	wildtype	0	negative	wildtype
452	male	77	Right side colon	4	Moderate	no	2	T4	without	no	49	life	49	no	ever	ever	yes	no	MSI	0	wildtype	1	negative	wildtype
453	female	48	Rectum	5.5	Moderate	no	2	T4	without	no	52	life	52	no	never	never	no	no	MSS	0	wildtype	1	negative	wildtype
454	male	56	Left side colon	7	Moderate	no	2	T4	without	no	49	life	49	no	never	never	no	no	MSS	0	wildtype	2	negative	wildtype
455	male	57	Rectum	6	Moderate	no	2	T4	without	no	50	death	50	no	ever	ever	no	no	MSI	0	wildtype	0	negative	wildtype
456	male	63	Rectum	6	Moderate	no	2	T4	without	yes	16	life	49	no	ever	never	no	no	MSI	0	wildtype	0	negative	wildtype
457	male	66	Rectum	6	Moderate	no	2	T4	without	yes	11	death	10.5	no	ever	ever	unknown	unknown	MSS	0	wildtype	0	negative	mutation
458	female	66	Right side colon	6	Moderate	no	2	T4	without	yes	17	death	17	no	never	never	no	no	MSS	3	mutation	0	negative	wildtype
459	male	69	Rectum	6	Moderate	no	2	T3	without	no	51	life	51	no	never	never	yes	no	MSS	0	wildtype	1	negative	wildtype
460	female	71	Rectum	5	Moderate	no	2	T4	without	no	51	life	51	no	ever	ever	yes	no	MSS	0	wildtype	1	negative	wildtype
461	female	74	Rectum	5	Moderate	no	2	T4	without	no	49	life	49	no	never	never	yes	no	MSS	0	wildtype	1	negative	wildtype
462	female	74	Rectum	7	Moderate	no	2	T4	without	no	49	life	49	no	never	never	no	no	MSS	0	wildtype	2	negative	wildtype
463	male	76	Rectum	5	Moderate	no	2	T3	without	yes	17	death	17	no	ever	never	no	no	MSS	0	wildtype	1	negative	wildtype
464	female	76	Rectum	9	Moderate	no	2	T4	without	no	51	life	51	no	never	never	no	no	MSI	3	mutation	0	negative	wildtype
465	male	78	Rectum	5.5	Moderate	no	2	T3	without	no	51	life	51	no	ever	ever	no	no	MSS	0	wildtype	0	negative	wildtype
466	male	50	Rectum	8	Poor	yes	3	T4	with	no	51	life	51	no	ever	ever	no	no	MSS	0	wildtype	1	negative	wildtype
467	male	51	Rectum	5	Poor	yes	3	T4	with	yes	17	death	17	no	ever	ever	yes	yes	MSI	0	wildtype	1	negative	wildtype
468	female	51	Left side colon	4	Poor	no	3	T4	with	999	999	999	999	no	never	never	unknown	unknown	MSS	0	wildtype	0	negative	wildtype
469	male	65	Right side colon	2.3	Poor	no	3	T3	with	no	51	life	51	no	ever	ever	no	no	MSS	0	wildtype	0	negative	mutation
470	male	78	Rectum	4	Poor	no	3	T4	with	no	49	life	49	no	ever	ever	no	no	MSS	0	wildtype	1	negative	wildtype
471	male	51	Left side colon	6	Poor	no	3	T4	with	no	52	life	52	no	never	never	unknown	unknown	MSS	0	wildtype	0	negative	wildtype
472	female	39	Rectum	2.5	Moderate	no	3	T3	with	no	52	life	52	no	never	never	unknown	unknown	MSS	0	wildtype	2	negative	wildtype
473	male	67	Rectum	4.5	Moderate	no	3	T4	with	yes	4	death	24	no	ever	never	no	no	MSI	0	wildtype	0	negative	mutation
474	female	74	Rectum	4	Moderate	no	3	T4	with	yes	30	death	30	no	never	never	unknown	unknown	MSS	0	wildtype	1	negative	wildtype
475	male	62	Rectum	5	Moderate	no	3	T4	with	no	49	life	49	no	ever	ever	no	no	MSS	0	wildtype	1	negative	wildtype
476	female	62	Rectum	6.5	Moderate	no	3	T4	with	no	52	life	52	no	ever	never	unknown	unknown	MSS	0	wildtype	0	negative	mutation
477	female	64	Left side colon	8	Moderate	no	3	T4	with	no	51	life	51	no	never	never	yes	no	MSI	0	wildtype	2	negative	wildtype
478	male	72	Left side colon	5.5	Moderate	no	3	T4	with	no	50	life	50	no	never	never	no	no	MSI	0	wildtype	0	negative	mutation
479	male	79	Rectum	6	Moderate	no	3	T3	with	no	50	life	50	no	ever	never	no	no	MSS	0	wildtype	0	negative	wildtype
480	male	87	Rectum	2.8	Well	no	3	T2	with	yes	24	death	23.5	no	never	never	unknown	unknown	MSS	0	wildtype	0	negative	wildtype

## Sheet: Sheet6
性别	年龄	肿瘤部位	分化程度	黏液	TNM	淋巴结转移	饮酒	吸烟	家族史	MSH1	MSH2	MSH6	PMS2	KRAS
